# Supplementary material for: Comparative analysis of bone healing in subcritical defects with air turbine and electric handpiece in a rat model
Source: PLoS One. 2024 Dec 30;19(12):e0312280. doi: 10.1371/journal.pone.0312280 (PMC11684593; doi:10.1371/journal.pone.0312280)
Supplement: S1 Fig — (XLSX) [file pone.0312280.s001.xlsx]

## Sheet: fig 3
Area of bone neoformation
BONE NEOFORMATION		AREA		CONN. TEC.		BONE					IMM. NECROSE			MEDIUM THIRD		LOWER THIRD
		MEAN	SD	MEAN	SD	MEAN	SD					SD	SD	M	SD	M	SD
T1	CG	2.13024e+06	581247	2025077	562885	105162	24237.1				CG	0.09445	0.13922	0.49748	0.15049	0.53477	0.13133
	EG	2.05462e+06	625084	1.91038e+06	54697.2	247873	181864				EG	0.071533	0.088784	0.372508	0.072334	0.364908	0.070832
T2	CG	1.61812e+06	14740.2	137067	152091	191155	56357.3
	EG	2.85462e+06	908513	2.31662e+06	889031	418334	131483
T3	CG	1.00162e+06	155414	260868	52386.9	683508	105825
	EG	1.43664e+06	312705	438811	175656	989261	15322.9
											EG
	AREA	BONE	CONN.TEC.								TOTAL		THIRDS
T1 CG	MEDIAS	MEDIAS	MEDIAS										S	M	I
R1	3.08192e+06	3.08192e+06	0								MEDIA	SD	M	M	M
R2	5.26397e+06	5.15378e+06	110190								0.354111	0.067876	0.391167	0.294667	0.4175
R3	1.11524e+06	937126	178116								0.268	0.014532	0.297333	0.281833	0.224833
R4	1700298	1700298	0								0.340833	0.061595	0.3355	0.3275	0.3595
R5	1.68397e+06	1.32215e+06	361823								0.424917	0.04375	0.456	0.442	0.36775
R6	2677916	2.67662e+06	1298.33								0.398834	0.022834	0.48375	0.36325	0.3495
R7	1.2551e+06	1.25277e+06	2328.67								0.387556	0.126658	0.396333	0.37	0.396333
R8	1.49308e+06	1.49308e+06	0								0.370056	0.029727	0.424333	0.335167	0.250667
R9	751179	751179	0								0.46	0	0.4725	0.435	0.4725
R10	2.27972e+06	1881854	397866								0.280056	0.103862	0.288667	0.3185	0.233
T1 EG	MEDIAS	MEDIAS	MEDIAS								0.621054	0.244497	0.7285	0.557167	0.5775
R1	2.53463e+06	1598084	936550								0.390542	0.0715331	0.427408	0.372508	0.364908
R2	1.41421e+06	1403262	10944.3
R3	1.85163e+06	1.85163e+06	0								CG
R4	2534105	2.47755e+06	56552.7								TOTAL		THIRDS
R5	2.80075e+06	2.80075e+06	0										S	M	I
R6	2527011	2166994	454016								MEDIA	SD	M	M	M
R7	2166994	2099316	555990								0.58425	0.01525	0.47925	0.25875	0.701
R8	1.87644e+06	1.87644e+06	454016								0.501611	0.051168	0.49417	0.4825	0.52817
R9	1.23666e+06	1.226e+06	10661								0.662266	0.219934	0.72075	0.66325	0.68225
R10	1.60379e+06	1.60379e+06	0								0.653465	0.08209	0.62217	0.4915	0.5115
T2 CG	MEDIAS	MEDIAS	MEDIAS								0.606775	0.104256	0.7115	0.55383	0.555
R1	2059235	1.92287e+06	136365								0.307389	0.051557	0.33017	0.30333	0.28867
R2	2059235	1.92287e+06	136365								0.448444	0.138763	0.4565	0.451	0.43783
R3	1775592	1.64982e+06	125775								0.442945	0.123599	0.475	0.47017	0.38367
R4	1775592	1215658	0								0.761722	0.063465	0.75733	0.803	0.72483
R5	1936656	1559330	377326								0.552096	0.0944536	0.56076	0.497481	0.534769
R6	1577982	1389319	188663
R7	1219308	1219308	0
R8	763318	193588	569730
R9	1507118	1318455	188663
R10	1507118	1318455	188663
T2 EG	MEDIAS	MEDIAS	MEDIAS
R1	2.43851e+06	2.43851e+06	0
R2	1353114	1353114	0
R3	2.91773e+06	2.91773e+06	0
R4	3158311	2952679	205632
R5	3.20488e+06	2.92362e+06	281257
R6	2.20358e+06	995595	931967
R7	3.51169e+06	2.61075e+06	900939
R8	3.09009e+06	2363852	726238
R9	3605031	2.4855e+06	634674
R10	3.06329e+06	2124850	502628
T3 CG	MEDIAS	MEDIAS	MEDIAS
R1	3265094	572416	2120262
R2	1.26194e+06	537041	724896
R3	1403994	509039	894955
R4	729285	344850	384435
R5	745426	121574	623852
R6	384239	85589.7	298649
R7	484366	30180.7	454185
R8	480272	12927.5	467344
R9	418474	87219.3	331255
R10	843086	307843	535243
T3 EG	MEDIAS	MEDIAS	MEDIAS
R1	678225	265530	412695
R2	2952434	1445204	1507230
R3	735744	82470.3	653273
R4	766798	37516.7	729282
R5	1154435	213152	941283
R6	1144688	134632	1010056
R7	1.422e+06	42174.3	1379822
R8	1.79919e+06	625492	1173703
R9	2.03851e+06	820663	1.13218e+06
R10	1674364	721280	953084

## Sheet: fig 5
mCT results
MICRO-CT RESULTS
			Bone volume,BV			Percent bone volume,BV/BT			Trabecular thickness,Tb,Th			Trabecular number,Tb,N			Trabecular separation,Tb,Sp			Total porosity - Po(tot)
			mm^3	MEAN	SD	%	MEAN	SD	mm	MEAN	SD	1/mm	MEAN	SD	mm	MEAN	SD	%	MEAN	SD
T1	GC	P1	0.33934	0.33879	0.00055	11.1407	11.6588	0.51812	0.1507	0.15187	0.00117	0.73925	0.767465	0.028215	0.64909	0.670645	0.021555	88.8593	88.3412	0.51812
		P2	0.33824			12.1769			0.15304			0.79568			0.6922			87.8231
	GE	P1	0.2507	0.419885	0.169185	12.8822	21.4601	8.57788	0.16637	0.14274	0.02363	0.77432	1.64804	0.873725	0.45802	0.31173	0.14629	87.1178	78.5399	8.57788
		P2	0.58907			30.0379			0.11911			2.52177			0.16544			69.9621
T2	GC	P1	0.37197	0.389315	0.017345	14.1222	14.8758	0.753595	0.15113	0.1519	0.00077	0.93445	0.979085	0.044635	0.42393	0.46715	0.04322	85.8778	85.1242	0.753595
		P2	0.40666			15.6294			0.15267			1.02372			0.51037			84.3706
	GE	P1	0.75913	0.692455	0.066675	29.501	29.8997	0.398665	0.1362	0.14461	0.00841	2.16596	2.073	0.09296	0.21042	0.26573	0.05531	70.499	70.1003	0.398665
		P2	0.62578			30.2983			0.15302			1.98004			0.32104			69.7017
T3	GC	P1	2.13409	1.79462	0.339475	47.9786	49.2068	1.22815	0.1512	0.220865	0.069665	3.17322	2.4546	0.718625	0.21753	0.262565	0.045035	52.0214	50.7932	1.22815
		P2	1.45514			50.4349			0.29053			1.73597			0.3076			49.5651
	GE	P1	1.66483	2.03252	0.367685	55.4185	56.531	1.11247	0.20671	0.190215	0.016495	2.68101	2.99958	0.31857	0.22335	0.20922	0.01413	44.5815	43.469	1.11247
		P2	2.4002			57.6435			0.17372			3.31815			0.19509			42.3565

## Sheet: fig 6
INFLAMMATORY RESPONSE
		LIMPH.	VESSEL
EG	7d	0.5	7.5
EG	7d	2	6.33
EG	7d	2.16	6
EG	7d	2	6.66
EG	7d	2.33	7.33
EG	7d	3.5	3.66
EG	7d	2.16	5.58
EG	7d	0.83	6
EG	7d	1.16	8.5
EG	7d	6.5	0
EG	15d	1.5	3.16
EG	15d	0.5	6
EG	15d	0.33	7
EG	15d	1.66	2.83
EG	15d	0	7.33
EG	15d	0.66	4.33
EG	15d	0.16	4.83
EG	15d	0	0.16
EG	15d	0.83	3.74
EG	15d	0.75	3.83
CG	7d	4	0
CG	7d	5	7.66
CG	7d	2	3.5
CG	7d	8	6
CG	7d	3.33	7.83
CG	7d	0.33	1.83
CG	7d	0.83	3
CG	7d	1.83	2.66
CG	7d	0.66	6.16
CG	7d	0.33	5.33
CG	15d	2.66	0
CG	15d	1	3.33
CG	15d	0.83	3.5
CG	15d	3	0.66
CG	15d	0.33	11.33
CG	15d	1.91	5.66
CG	15d	0.66	3.33
CG	15d	3.5	6
CG	15d	1.66	3.16
CG	15d	1.66	3.16

## Sheet: fig 7 
COLLAGEN DEPOSITION
	7D		14D		30D
	RED	GREEN	RED	GREEN	RED	GREEN
CG	12.45	0.92	12.03	0.35	15.46	2.41
EG	10.36	1.77	11.66	0.69	11.46	0.58
GROUP	TIME	Red		Green			GROUP	TIME	Red		Green
		%	TOTAL AREA	%	TOTAL AREA				%	TOTAL AREA	%	TOTAL AREA
CG	7d	3.134	72621.4	1.158	26837.9		EG	7d	33.81	1059339	0.06	1942
CG	7d	15.176	351697	6.859	158949		EG	7d	5.05	158200	0.35	11090
CG	7d	9.647	894243	0.021	1925.92		EG	7d	2.8	87840	1.86	58413
CG	7d	19.46	609727	0.36	11164		EG	7d	15.22	477006	1.04	32513
CG	7d	28.23	884456	0.37	91513		EG	7d	4.96	155391	4.37	137054
CG	7d	19.08	597750	0.09	2848		EG	7d	14.22	445691	4.72	147952
CG	7d	6.5	203583	0.12	3817		EG	7d	8.16	255659	0.28	8621
CG	7d	8.4	778685	0.147	13602.7		EG	7d	4.05	126987	0.49	15405
CG	7d	10.507	973957	0.021	1914.09		EG	7d	28.43	89031	1.06	33232
CG	7d	4.367	136850	0.104	3274		EG	14d	6.71	622028	0.014	1316.49
CG	14d	8.762	812200	0.828	76770.6		EG	14d	13.598	1.26052e+06	3.654	338687
CG	14d	9.203	853118	0.019	1715.87		EG	14d	8.553	792876	0.086	7943.31
CG	14d	16.221	1.50372e+06	0.114	10534.9		EG	14d	10.476	971117	0.083	7709.6
CG	14d	3.388	314094	0.065	6020.35		EG	14d	8.809	816591	0.648	60061.5
CG	14d	14.724	1.36488e+06	0.148	13765.5		EG	14d	16.411	1.5215e+06	0.06	5567.72
CG	14d	14.856	1.37718e+06	0.13	12028.9		EG	14d	20.546	1.90462e+06	0.699	64830.5
CG	14d	11.858	1.09921e+06	0.943	87385.3		EG	14d	8.248	764585	0.277	25655.3
CG	14d	17.266	600544	0.567	52564.9		EG	30d	12.696	1.17689e+06	0.704	65244.6
CG	30d	25.217	790162	2.902	909170		EG	30d	5.29	490364	0.667	61851.4
CG	30d	13.11	410719	0.19	5882		EG	30d	14.443	1.33794e+06	0.988	91598.1
CG	30d	16.222	508318	3.143	98496		EG	30d	10.421	960025	1.176	109008
CG	30d	12.149	380697	4.673	146414		EG	30d	12.952	1.20067e+06	0.413	38255.1
CG	30d	13.391	419585	1.889	59178		EG	30d	9.93	311025	0.18	5728
CG	30d	17.033	533721	0.926	29027		EG	30d	5.76	533995	0.438	40639.6
CG	30d	12.497	391599	0.956	29943		EG	30d	7.668	710863	0.78	72347.8
CG	30d	25.678	804620	3.113	97548		EG	30d	16.11	1.49336e+06	0.242	22424.7
CG	30d	25.678	804620	3.113	97548		EG	30d	19.35	606477	0.24	7528
CG	30d	13.2	413497	1.27	39889
